# Supplementary material for: Larger rock extraction sites could improve the efficiency of enhanced rock weathering in the United Kingdom
Source: Commun Earth Environ. 2025 Aug 15;6(1):666. doi: 10.1038/s43247-025-02656-9 (PMC12356697; doi:10.1038/s43247-025-02656-9)
Supplement: Supplementary file 4 — Supplementary Data 1 [file 43247_2025_2656_MOESM4_ESM.xlsx]

## Sheet: a-Rock Supply
	Rock Supply (Mt)
Year	S1	S2.a	S2.b	S3.a	S3.b	S3.c
2025	7.4	7.4	7.4	7.4	7.4	7.4
2026	7.6	7.6	7.6	7.6	7.6	7.6
2027	7.8	7.8	7.8	7.8	7.8	7.8
2028	8	8	8	8	8	8
2029	8.2	8.2	8.2	8.2	8.2	8.2
2030	8.4	8.4	8.4	8.4	8.4	8.4
2031	8.6	8.6	8.6	8.6	8.6	8.6
2032	8.9	8.9	8.9	8.9	8.9	8.9
2033	9.1	9.1	9.1	9.1	9.1	9.1
2034	9.2	9.2	9.2	9.2	9.2	9.2
2035	21.6	10.9	10.9	12.9	12.9	12.9
2036	21.6	12.7	12.7	17.1	17.1	17.1
2037	21.5	14.7	14.7	22	22	22
2038	21.5	16.8	16.8	27.7	27.7	27.7
2039	21.4	19	19	34.1	34.1	34.1
2040	21.4	21.4	21.4	41.6	41.6	41.6
2041	21.3	24	24	50.1	50.1	50.1
2042	21.3	26.7	26.7	60	60	60
2043	21.3	29.7	29.7	71.4	71.4	71.4
2044	21.2	32.8	32.8	84.4	84.4	84.4
2045	21.2	36.2	36.2	99.4	99.4	99.4
2046	21.1	39.8	39.8	116.7	116.7	116.7
2047	21.1	43.7	43.7	136.6	136.6	136.6
2048	21.1	47.8	47.8	159.5	159.5	159.5
2049	21	52.3	52.3	167.8	167.8	167.8
2050	22.7	57	57	167.7	167.7	167.7
2051	33.4	62.1	62.1	167.7	167.7	167.7
2052	33.3	67.6	67.6	167.7	167.7	167.7
2053	33.3	73.4	73.4	167.7	167.7	167.7
2054	33.3	79.7	79.7	167.6	167.6	167.6
2055	33.3	86.4	86.4	167.6	167.6	167.6
2056	33.2	93.6	93.6	167.6	167.6	167.6
2057	33.2	98.6	98.6	167.6	167.6	167.6
2058	33.2	98.5	98.5	167.5	167.5	167.5
2059	33.2	98.5	98.5	167.5	167.5	167.5
2060	33.2	98.5	98.5	167.5	167.5	167.5
2061	33.1	98.5	98.5	167.5	167.5	167.5
2062	33.1	98.5	98.5	167.5	167.5	167.5
2063	33.1	98.4	98.4	167.4	167.4	167.4
2064	33.1	98.4	98.4	167.4	167.4	167.4
2065	33	98.4	98.4	167.4	167.4	167.4
2066	33	98.4	98.4	167.4	167.4	167.4
2067	33	98.3	98.3	167.3	167.3	167.3
2068	33	98.3	98.3	167.3	167.3	167.3
2069	32.9	98.3	98.3	167.3	167.3	167.3
2070	32.9	98.2	98.2	167.2	167.2	167.2

## Sheet: b-CDR
	Annual CDR (Mt)
Year	S1	S2.a	S2.b	S3.a	S3.b	S3.c
2025	0.790019	0.790019	0.790019	1.02964	1.02964	0.790019
2026	1.07826	1.07893	1.07826	1.14166	1.14166	1.07826
2027	1.1949	1.2017	1.1949	1.21877	1.21877	1.1949
2028	1.27984	1.27984	1.27984	1.29868	1.29868	1.27984
2029	1.31793	1.31978	1.31793	1.34636	1.34257	1.31793
2030	1.36534	1.36969	1.36534	1.39993	1.40611	1.36534
2031	1.41818	1.41778	1.41818	1.45013	1.44909	1.41818
2032	1.46627	1.47507	1.46627	1.51886	1.51779	1.46627
2033	1.51253	1.5357	1.51253	1.5633	1.56238	1.51253
2034	1.54876	1.55527	1.54876	1.60821	1.6073	1.54876
2035	3.31389	1.82752	1.8155	2.18624	2.18798	2.09583
2036	3.36845	2.14088	2.12074	2.87088	2.87642	2.75788
2037	3.39662	2.46491	2.40734	3.66647	3.62775	3.46157
2038	3.42566	2.77119	2.75432	4.53997	4.52627	4.20843
2039	3.45568	3.1441	3.10536	5.592	5.56997	5.01037
2040	3.49522	3.53966	3.49861	6.82798	6.78647	6.17144
2041	3.52347	3.95451	3.90491	8.25866	8.18181	7.46562
2042	3.51649	4.35696	4.26735	9.7087	9.59521	8.73774
2043	3.52115	4.83223	4.66715	11.4823	11.0848	10.0789
2044	3.5913	5.36554	5.14656	13.6688	12.6741	11.6918
2045	3.58051	5.89802	5.58888	15.9893	14.2819	13.5701
2046	3.60534	6.49183	6.08023	18.7509	16.6896	15.6023
2047	3.62363	7.10266	6.68146	21.5977	19.4601	17.514
2048	3.6468	7.81019	7.3854	24.8575	22.3526	19.0422
2049	3.66236	8.4866	8.1	26.0486	23.3822	19.9622
2050	3.96541	9.25744	8.91951	26.2884	23.6538	21.005
2051	5.54353	10.0422	9.70009	26.377	23.8179	21.4448
2052	5.59823	10.8361	10.4864	26.5485	24.0486	21.65
2053	5.62712	11.6415	11.262	26.709	24.2892	21.8176
2054	5.64106	12.5093	12.1292	26.8512	24.3988	21.9898
2055	5.67707	13.4547	13.0104	27.0432	24.5863	22.2045
2056	5.69222	14.3835	13.9155	27.1686	24.7079	22.3986
2057	5.72709	15.0892	14.647	27.2831	24.8177	22.5785
2058	5.72551	15.116	14.674	27.3049	24.8384	22.7328
2059	5.72943	15.1266	14.6525	27.3098	24.8474	22.861
2060	5.73976	15.1257	14.6519	27.3189	24.8524	22.9803
2061	5.7412	15.1267	14.6436	27.3076	24.8491	22.9798
2062	5.73389	15.1238	14.663	27.309	24.8368	22.9967
2063	5.73315	15.1264	14.6285	27.3001	24.824	22.999
2064	5.73308	15.133	14.6097	27.2862	24.8096	23.0053
2065	5.72848	15.14	14.5683	27.2673	24.7922	22.9901
2066	5.73333	15.1234	14.5724	27.2515	24.777	23.0132
2067	5.73417	15.1403	14.5719	27.2018	24.7612	22.996
2068	5.7249	15.1382	14.5843	27.1872	24.7449	22.9917
2069	5.71326	15.1323	14.5758	27.1602	24.7068	23.0011
2070	5.72258	15.1534	14.5839	27.1492	24.6943	22.9994

## Sheet: c-Transport
	Transport (t.km / tCO2 removed)
Year	S1	S2.a	S2.b	S3.a	S3.b	S3.c
2025	96.6686	96.6686	96.6686	112.043	112.043	96.6686
2026	115.9	117.488	115.9	120.472	120.472	115.9
2027	119.812	118.832	119.812	106.655	106.655	119.812
2028	120.155	120.155	120.155	101.992	101.992	120.155
2029	116.804	113.693	116.804	99.9713	99.7408	116.804
2030	114.025	107.743	114.025	103.784	106.319	114.025
2031	108.504	106.037	108.504	97.7579	102.621	108.504
2032	107.455	101.87	107.455	94.9361	99.7634	107.455
2033	107.514	102.149	107.514	94.6588	98.7302	107.514
2034	108.241	106.481	108.241	94.5958	98.5424	108.241
2035	121.358	108.404	108.023	89.8831	93.7411	111.018
2036	122.476	100.551	110.25	92.2371	99.8894	122.158
2037	122.433	98.8174	116.009	89.9963	100.249	122.084
2038	122.071	101.471	123.745	86.0506	99.4541	112.067
2039	119.176	102.722	121.093	88.7875	96.3291	119.738
2040	117.427	106.369	117.4	87.6823	99.3315	116.019
2041	116.789	103.914	117.54	90.8743	105.147	123.173
2042	115.251	102.566	110.636	95.9659	122.76	132.904
2043	112.155	101.981	104.745	99.4656	140.223	143.736
2044	109.932	101.323	103.202	107.852	156.116	155.937
2045	108.176	103.397	108.644	111.708	180.04	162.579
2046	109.171	104.662	115.444	113.936	176.331	180.916
2047	111.883	107.96	116.232	114.761	169.253	194.607
2048	112.744	114.176	117.209	125.381	174.979	213.642
2049	115.494	119.003	122.601	128.641	180.514	216.366
2050	111.031	121.37	124.572	128.149	179.575	217.682
2051	104.18	127.521	131.435	127.692	178.164	212.47
2052	105.875	133.102	135.214	127.033	176.76	212.754
2053	105.996	140.912	144.289	126.141	173.678	212.271
2054	106.163	152.288	150.17	125.207	173.396	212.095
2055	106.381	164.409	156.962	125.013	173.396	212.021
2056	106.59	173.825	160.714	125.174	173.396	212.137
2057	106.934	182.833	168.078	126.641	173.396	212.167
2058	107.532	182.932	168.289	128.27	173.396	211.977
2059	108.141	182.655	168.248	128.27	173.396	211.692
2060	108.871	182.146	167.614	128.27	173.396	211.308
2061	109.46	181.898	167.272	128.27	173.396	210.778
2062	110.157	181.12	167.577	128.27	173.184	210.624
2063	110.506	180.858	167.561	128.27	173.184	210.231
2064	110.872	180.257	167.365	128.27	173.184	209.913
2065	110.468	179.964	166.692	128.27	173.184	208.967
2066	109.888	179.507	165.445	128.27	173.184	208.114
2067	109.388	178.378	164.496	128.223	173.184	206.55
2068	109.292	177.153	162.848	128.223	173.184	204.742
2069	109.941	176.048	161.323	128.212	172.972	203.642
2070	110.589	175.519	160.765	128.212	172.972	202.278

## Sheet: d-CDR rate
	CDR rate (tCO2 removed / tRock extracted)
Year	S1	S2.a	S2.b	S3.a	S3.b	S3.c
2025	0.172104	0.172104	0.172104	0.170205	0.170205	0.172104
2026	0.16957	0.169761	0.16957	0.176974	0.176974	0.16957
2027	0.174989	0.17527	0.174989	0.177578	0.177578	0.174989
2028	0.175594	0.175594	0.175594	0.177824	0.177824	0.175594
2029	0.175786	0.175828	0.175786	0.178515	0.178566	0.175786
2030	0.175558	0.175715	0.175558	0.178999	0.178818	0.175558
2031	0.175199	0.17569	0.175199	0.179281	0.179161	0.175199
2032	0.174955	0.175554	0.174955	0.179451	0.179331	0.174955
2033	0.17475	0.175385	0.17475	0.18013	0.180029	0.17475
2034	0.174729	0.175699	0.174729	0.181132	0.181034	0.174729
2035	0.159961	0.172875	0.171688	0.175207	0.175065	0.168981
2036	0.160976	0.170361	0.169255	0.171135	0.17089	0.164806
2037	0.161393	0.168287	0.167588	0.167859	0.167795	0.160953
2038	0.161838	0.166753	0.165826	0.165444	0.165128	0.153619
2039	0.162174	0.165041	0.164157	0.163452	0.16311	0.147247
2040	0.162437	0.163487	0.162419	0.161947	0.161599	0.146743
2041	0.162716	0.162064	0.160469	0.160748	0.160181	0.146495
2042	0.162953	0.160745	0.157643	0.159771	0.157749	0.143982
2043	0.163322	0.159514	0.154584	0.158631	0.152931	0.139455
2044	0.163529	0.158501	0.151652	0.157285	0.146081	0.134751
2045	0.163952	0.157549	0.148896	0.155918	0.139427	0.132931
2046	0.164302	0.156639	0.146292	0.1547	0.13751	0.12935
2047	0.164673	0.155718	0.146122	0.151721	0.136419	0.123904
2048	0.165174	0.154751	0.146236	0.148041	0.13254	0.119218
2049	0.165691	0.153776	0.146247	0.146878	0.131191	0.118567
2050	0.164749	0.152575	0.146126	0.146901	0.131411	0.118455
2051	0.155857	0.151146	0.145782	0.146961	0.131681	0.120227
2052	0.156694	0.148708	0.143758	0.146998	0.132007	0.12064
2053	0.156754	0.146222	0.141285	0.147046	0.132389	0.120699
2054	0.156947	0.143785	0.138687	0.147113	0.132447	0.120731
2055	0.157012	0.141195	0.136299	0.147168	0.132447	0.120772
2056	0.157198	0.138705	0.133817	0.147238	0.132447	0.120812
2057	0.157212	0.137227	0.133086	0.147294	0.132447	0.120895
2058	0.157432	0.137244	0.13311	0.147341	0.132447	0.120958
2059	0.157613	0.137302	0.133132	0.147341	0.132447	0.121047
2060	0.157758	0.137402	0.133154	0.147341	0.132447	0.121145
2061	0.157971	0.137501	0.133146	0.147341	0.132447	0.121241
2062	0.158242	0.13764	0.133087	0.147341	0.132479	0.121313
2063	0.158468	0.137743	0.132909	0.147341	0.132479	0.121405
2064	0.158619	0.137849	0.132755	0.147341	0.132479	0.121475
2065	0.158721	0.137981	0.132706	0.147341	0.132479	0.121618
2066	0.158803	0.138169	0.132851	0.147341	0.132479	0.121669
2067	0.158915	0.138249	0.133045	0.14738	0.132479	0.121843
2068	0.159079	0.13842	0.133198	0.14738	0.132479	0.121996
2069	0.159258	0.138624	0.133423	0.14739	0.132513	0.122094
2070	0.159376	0.138783	0.133611	0.14739	0.132513	0.122282
