# Supplementary material for: Larger rock extraction sites could improve the efficiency of enhanced rock weathering in the United Kingdom
Source: Commun Earth Environ. 2025 Aug 15;6(1):666. doi: 10.1038/s43247-025-02656-9 (PMC12356697; doi:10.1038/s43247-025-02656-9)
Supplement: Supplementary file 5 — Supplementary Data 2 [file 43247_2025_2656_MOESM5_ESM.xlsx]

## Sheet: S3.a
	S3.a			S3.b			S3.c
Year	% Allocated Active quarries	% Allocated Inactive quarries	% Allocated New quarries	% Allocated Active quarries	% Allocated Inactive quarries	% Allocated New quarries	% Allocated Active quarries	% Allocated Inactive quarries	% Allocated New quarries
2025	100	0	0	100	0	0	100	0	0
2026	100	0	0	100	0	0	100	0	0
2027	100	0	0	100	0	0	100	0	0
2028	100	0	0	100	0	0	100	0	0
2029	100	0	0	100	0	0	100	0	0
2030	100	0	0	100	0	0	100	0	0
2031	100	0	0	100	0	0	100	0	0
2032	100	0	0	100	0	0	100	0	0
2033	100	0	0	100	0	0	100	0	0
2034	100	0	0	100	0	0	100	0	0
2035	100	0	0	100	0	0	100	0	0
2036	100	0	0	100	0	0	100	0	0
2037	100	0	0	100	0	0	100	0	0
2038	100	0	0	100	0	0	100	0	0
2039	100	0	0	100	0	0	100	0	0
2040	100	0	0	100	0	0	85.2429	14.7571	0
2041	100	0	0	100	0	0	72.6441	27.3559	0
2042	100	0	0	100	0	0	61.9	38.1	0
2043	100	0	0	100	0	0	53.2067	46.7933	0
2044	100	0	0	94.6033	5.39671	0	45.7843	54.2157	0
2045	100	0	0	82.4807	17.5193	0	39.6622	51.2782	9.05955
2046	100	0	0	71.9436	28.0564	0	34.3776	43.6223	22.0001
2047	100	0	0	62.4537	37.5463	0	29.8764	37.2905	32.8331
2048	100	0	0	54.5473	45.4527	0	27.129	33.2598	39.6113
2049	100	0	0	52.7569	47.2431	0	26.3768	31.6903	41.9329
2050	100	0	0	53.5946	46.4054	0	25.6955	30.364	43.9405
2051	100	0	0	54.5581	45.4419	0	26.1108	30.3657	43.5235
2052	100	0	0	55.364	44.636	0	26.5774	30.4003	43.0223
2053	100	0	0	56.161	43.839	0	26.7067	30.404	42.8894
2054	100	0	0	57.1925	42.8075	0	26.7803	30.4	42.8197
2055	100	0	0	58.0279	41.9721	0	26.8689	30.3996	42.7315
2056	100	0	0	58.9321	41.0679	0	26.968	30.3963	42.6357
2057	100	0	0	59.7321	40.2679	0	27.1023	30.4152	42.4825
2058	100	0	0	60.0718	39.9282	0	27.238	30.4159	42.3461
2059	100	0	0	60.1767	39.8233	0	27.4028	30.4263	42.1708
2060	100	0	0	60.3481	39.6519	0	27.5928	30.4387	41.9686
2061	100	0	0	60.6468	39.3532	0	27.7726	30.4474	41.78
2062	100	0	0	60.8698	39.1302	0	27.9153	30.4483	41.6364
2063	100	0	0	61.1424	38.8576	0	28.0829	30.453	41.4642
2064	100	0	0	61.4553	38.5447	0	28.2592	30.4407	41.3002
2065	100	0	0	61.7835	38.2165	0	28.4995	30.4668	41.0337
2066	100	0	0	62.096	37.904	0	28.7082	30.4247	40.8671
2067	100	0	0	62.3725	37.6275	0	29.0278	30.4607	40.5115
2068	100	0	0	62.8351	37.1649	0	29.3695	30.4744	40.1561
2069	100	0	0	63.1841	36.8159	0	29.7338	30.4604	39.8058
2070	100	0	0	63.6385	36.3615	0	30.1964	30.4889	39.3147
