# Supplementary material for: Larger rock extraction sites could improve the efficiency of enhanced rock weathering in the United Kingdom
Source: Commun Earth Environ. 2025 Aug 15;6(1):666. doi: 10.1038/s43247-025-02656-9 (PMC12356697; doi:10.1038/s43247-025-02656-9)
Supplement: Supplementary file 6 — Supplementary Data 3 [file 43247_2025_2656_MOESM6_ESM.xlsx]

## Sheet: 1.1% growth scenario 
	Freight Gt.km
Year	Baseline-Road	Baseline-Rail	Baseline-Water	ERW demand
1953	32	37	20	0
1954	35	36	20	0
1955	38	35	20	0
1956	38	35	22	0
1957	37	34	21	0
1958	41	30	21	0
1959	46	29	21	0
1960	49	30	20	0
1961	53	29	22	0
1962	55	26	24	0
1963	57	25	25	0
1964	66	26	25	0
1965	69	25	25	0
1966	73	24	26	0
1967	75	21	25	0
1968	79	23	25	0
1969	83	23	24	0
1970	85	25	23	0
1971	86	22	22	0
1972	88	21	29	0
1973	90	23	31	0
1974	90	22	31	0
1975	92	21	28	0
1976	96	21	30	0
1977	98	20	41	0
1978	100	20	48	0
1979	103	20	56	0
1980	93	18	54	0
1981	94	18	53	0
1982	95	16.6	59	0
1983	96	16.8	60	0
1984	100	11.8	60	0
1985	103	16	58	0
1986	105	16.6	55	0
1987	113	17.5	54	0
1988	130	18.1	59	0
1989	138	16.7	58	0
1990	130.6	16	56	0
1991	124.592	15.3	58	0
1992	121.25	15.5	55	0
1993	128.625	13.8	51	0
1994	137.811	13	52	0
1995	143.7	13.3	53	0
1996	147	15.1	55	0
1997	149.557	16.9	48	0
1998	151.931	17.34	57	0
1999	149.225	18.2306	59	0
2000	150.482	18.0918	67	0
2001	149.398	19.3853	58.8	0
2002	149.826	18.5202	67.2	0
2003	151.711	18.8738	60.9	0
2004	152.126	20.3472	59.446	0
2005	152.566	21.7035	60.8698	0
2006	152.445	21.8835	51.8472	0
2007	157.311	21.1816	50.8025	0
2008	145.76	20.6278	49.6589	0
2009	125.177	19.058	48.5852	0
2010	138.85	19.2304	41.9017	0
2011	140.366	21.0596	43.0495	0
2012	142.625	21.4633	35.5037	0
2013	131.493	22.7064	29.1183	0
2014	127.885	22.2073	26.9879	0
2015	143.294	17.7564	31.4267	0
2016	148.494	17.2482	30.392	0
2017	147.049	16.9502	24.9217	0
2018	152.2	17.4	24.3242	0
2019	153.8	16.6024	25.4174	0
2020	136.4	15.1604	24.9693	0
2021	137.9	15.3272	23.8947	0
2022	139.417	15.4958	23.8947	0
2023	140.951	15.6663	23.8947	0
2024	142.501	15.8386	23.8947	0
2025	144.069	16.0128	23.8947	1.69345
2026	145.654	16.189	23.8947	1.92406
2027	147.256	16.367	23.8947	1.85975
2028	148.876	16.5471	23.8947	1.89581
2029	150.513	16.7291	23.8947	1.64958
2030	152.169	16.9131	23.8947	1.55752
2031	153.843	17.0992	23.8947	1.53567
2032	155.535	17.2872	23.8947	1.52364
2033	157.246	17.4774	23.8947	1.51997
2034	158.976	17.6697	23.8947	1.49382
2035	160.724	17.864	23.8947	2.58359
2036	162.492	18.0605	23.8947	3.94691
2037	164.28	18.2592	23.8947	5.80285
2038	166.087	18.46	23.8947	7.35497
2039	167.914	18.6631	23.8947	9.33301
2040	169.761	18.8684	23.8947	11.9368
2041	171.628	19.076	23.8947	13.3702
2042	173.516	19.2858	23.8947	15.6324
2043	175.425	19.4979	23.8947	18.47
2044	177.354	19.7124	23.8947	20.4372
2045	179.305	19.9292	23.8947	25.1293
2046	181.278	20.1485	23.8947	30.6047
2047	183.272	20.3701	23.8947	35.1834
2048	185.288	20.5942	23.8947	42.6344
2049	187.326	20.8207	23.8947	45.7131
2050	189.387	21.0497	23.8947	45.5981
2051	191.47	21.2813	23.8947	45.5344
2052	193.576	21.5154	23.8947	45.4456
2053	195.705	21.752	23.8947	45.4348
2054	197.858	21.9913	23.8947	45.4158
2055	200.034	22.2332	23.8947	45.3992
2056	202.235	22.4778	23.8947	45.4672
2057	204.459	22.725	23.8947	45.4491
2058	206.708	22.975	23.8947	45.439
2059	208.982	23.2277	23.8947	45.603
2060	211.281	23.4832	23.8947	45.7118
2061	213.605	23.7416	23.8947	45.8984
2062	215.955	24.0027	23.8947	45.8503
2063	218.33	24.2668	23.8947	45.8574
2064	220.732	24.5337	23.8947	45.8426
2065	223.16	24.8036	23.8947	45.9341
2066	225.615	25.0764	23.8947	46.0739
2067	228.097	25.3522	23.8947	46.0361
2068	230.606	25.6311	23.8947	46.0556
2069	233.142	25.9131	23.8947	46.1976
2070	235.707	26.1981	23.8947	46.3209

## Sheet: 0.7% growth scenario 
	Freight Gt.km
Year	Baseline-Road	Baseline-Rail	Baseline-Water	ERW demand
1953	32	37	20	0
1954	35	36	20	0
1955	38	35	20	0
1956	38	35	22	0
1957	37	34	21	0
1958	41	30	21	0
1959	46	29	21	0
1960	49	30	20	0
1961	53	29	22	0
1962	55	26	24	0
1963	57	25	25	0
1964	66	26	25	0
1965	69	25	25	0
1966	73	24	26	0
1967	75	21	25	0
1968	79	23	25	0
1969	83	23	24	0
1970	85	25	23	0
1971	86	22	22	0
1972	88	21	29	0
1973	90	23	31	0
1974	90	22	31	0
1975	92	21	28	0
1976	96	21	30	0
1977	98	20	41	0
1978	100	20	48	0
1979	103	20	56	0
1980	93	18	54	0
1981	94	18	53	0
1982	95	16.6	59	0
1983	96	16.8	60	0
1984	100	11.8	60	0
1985	103	16	58	0
1986	105	16.6	55	0
1987	113	17.5	54	0
1988	130	18.1	59	0
1989	138	16.7	58	0
1990	130.6	16	56	0
1991	124.592	15.3	58	0
1992	121.25	15.5	55	0
1993	128.625	13.8	51	0
1994	137.811	13	52	0
1995	143.7	13.3	53	0
1996	147	15.1	55	0
1997	149.557	16.9	48	0
1998	151.931	17.34	57	0
1999	149.225	18.2306	59	0
2000	150.482	18.0918	67	0
2001	149.398	19.3853	58.8	0
2002	149.826	18.5202	67.2	0
2003	151.711	18.8738	60.9	0
2004	152.126	20.3472	59.446	0
2005	152.566	21.7035	60.8698	0
2006	152.445	21.8835	51.8472	0
2007	157.311	21.1816	50.8025	0
2008	145.76	20.6278	49.6589	0
2009	125.177	19.058	48.5852	0
2010	138.85	19.2304	41.9017	0
2011	140.366	21.0596	43.0495	0
2012	142.625	21.4633	35.5037	0
2013	131.493	22.7064	29.1183	0
2014	127.885	22.2073	26.9879	0
2015	143.294	17.7564	31.4267	0
2016	148.494	17.2482	30.392	0
2017	147.049	16.9502	24.9217	0
2018	152.2	17.4	24.3242	0
2019	153.8	16.6024	25.4174	0
2020	136.4	15.1604	24.9693	0
2021	137.355	15.2666	23.8947	0
2022	138.316	15.3734	23.8947	0
2023	139.284	15.481	23.8947	0
2024	140.259	15.5894	23.8947	0
2025	141.241	15.6985	23.8947	1.69345
2026	142.23	15.8084	23.8947	1.92406
2027	143.226	15.9191	23.8947	1.85975
2028	144.228	16.0305	23.8947	1.89581
2029	145.238	16.1427	23.8947	1.64958
2030	146.254	16.2557	23.8947	1.55752
2031	147.278	16.3695	23.8947	1.53567
2032	148.309	16.4841	23.8947	1.52364
2033	149.347	16.5995	23.8947	1.51997
2034	150.393	16.7157	23.8947	1.49382
2035	151.446	16.8327	23.8947	2.58359
2036	152.506	16.9505	23.8947	3.94691
2037	153.573	17.0692	23.8947	5.80285
2038	154.648	17.1887	23.8947	7.35497
2039	155.731	17.309	23.8947	9.33301
2040	156.821	17.4302	23.8947	11.9368
2041	157.919	17.5522	23.8947	13.3702
2042	159.024	17.675	23.8947	15.6324
2043	160.137	17.7988	23.8947	18.47
2044	161.258	17.9234	23.8947	20.4372
2045	162.387	18.0488	23.8947	25.1293
2046	163.524	18.1752	23.8947	30.6047
2047	164.668	18.3024	23.8947	35.1834
2048	165.821	18.4305	23.8947	42.6344
2049	166.982	18.5595	23.8947	45.7131
2050	168.151	18.6894	23.8947	45.5981
2051	169.328	18.8203	23.8947	45.5344
2052	170.513	18.952	23.8947	45.4456
2053	171.707	19.0847	23.8947	45.4348
2054	172.909	19.2183	23.8947	45.4158
2055	174.119	19.3528	23.8947	45.3992
2056	175.338	19.4883	23.8947	45.4672
2057	176.565	19.6247	23.8947	45.4491
2058	177.801	19.762	23.8947	45.439
2059	179.046	19.9004	23.8947	45.603
2060	180.299	20.0397	23.8947	45.7118
2061	181.561	20.18	23.8947	45.8984
2062	182.832	20.3212	23.8947	45.8503
2063	184.112	20.4635	23.8947	45.8574
2064	185.401	20.6067	23.8947	45.8426
2065	186.698	20.751	23.8947	45.9341
2066	188.005	20.8962	23.8947	46.0739
2067	189.321	21.0425	23.8947	46.0361
2068	190.647	21.1898	23.8947	46.0556
2069	191.981	21.3381	23.8947	46.1976
2070	193.325	21.4875	23.8947	46.3209
